# Supplementary material for: Experimental virus evolution in cancer cell monolayers, spheroids, and tissue explants
Source: Virus Evol. 2021 May 6;7(1):veab045. doi: 10.1093/ve/veab045 (PMC8134955; doi:10.1093/ve/veab045)
Supplement: veab045_Supplementary_Data [file veab045_supplementary_data.zip]

Archive with 7 entries (7 files):
- AlZaher_supplementary.docx
- FigS1.TIF
- FigS2.TIF
- FigS3_v2.tif
- FigS4.tif
- FigS5_v2.tif
- Table_S1_v2.xlsx
