# Supplementary material for: Experimental virus evolution in cancer cell monolayers, spheroids, and tissue explants
Source: Virus Evol. 2021 May 6;7(1):veab045. doi: 10.1093/ve/veab045 (PMC8134955; doi:10.1093/ve/veab045)
Supplement: veab045_Supplementary_Data [file veab045_supplementary_data.zip › Table_S1_v2.xlsx]

## Sheet: TableS1
Position	Reference	Founder						M1						M2						M3						M4						S1						S2						S3
		coverage	A	U	C	G	*	coverage	A	U	C	G	*	coverage	A	U	C	G	*	coverage	A	U	C	G	*	coverage	A	U	C	G	*	coverage	A	U	C	G	*	coverage	A	U	C	G	*	coverage	A	U	C	G	*
103	G	28392	116	47	2	28227	0	19567	23	8	0	19536	0	26105	10	7	1	26087	0	21674	20	4	1	21648	1	27346	22	5	0	27319	0	23155	14	13	1	23127	0	24783	29	2	1	24751	0	36947	18	2	1	36926	0
123	A	28829	28801	3	1	14	10	19953	19933	1	3	7	9	26598	26583	0	1	4	10	22049	22034	1	2	4	8	27685	27656	2	5	10	12	23394	23375	3	1	10	5	25243	25222	2	1	8	10	37537	37499	2	10	11	15
141	A	28745	28731	3	2	9	0	19761	19750	0	3	8	0	26361	26350	1	3	6	1	22020	22009	1	2	8	0	27686	27676	3	3	4	0	23248	23234	0	3	11	0	24953	24944	2	2	5	0	37210	37190	3	7	10	0
203	G	28600	2	4	0	28594	0	19872	4	3	1	19862	2	25699	8	3	2	25686	0	22282	5	4	1	22272	0	27973	4	5	0	27964	0	23293	2	1	1	23289	0	24708	2	0	0	24706	0	36957	1	3	1	36952	0
207	G	27197	8	5	1	27183	0	18860	5	6	0	18848	1	24080	5	8	1	24066	0	21202	334	7	0	20860	1	26569	6	10	1	26551	1	22151	5	8	0	22137	1	23253	2	6	0	23245	0	35076	5	17	4	35050	0
216	A	28758	28739	0	5	9	5	20035	20027	0	0	6	2	25826	25819	0	1	2	4	22502	22489	0	1	7	5	28152	28144	0	1	4	3	23415	23389	0	0	18	8	24631	24620	0	1	3	7	37232	37224	0	1	3	4
219	A	26382	26358	2	1	21	0	18397	18384	1	0	12	0	23514	23203	1	1	309	0	20851	20832	0	0	19	0	25880	25865	1	1	13	0	21454	21431	0	0	22	1	22571	22563	1	0	6	1	33865	33833	7	0	25	0
261	C	7049	4	1	7044	0	0	5022	2	2	5018	0	0	6156	6	70	6080	0	0	6273	3	0	6270	0	0	7367	1	0	7365	1	0	5458	0	1	5457	0	0	6130	0	0	6130	0	0	8882	4	0	8878	0	0
264	A	6989	6988	0	0	1	0	4988	4897	1	76	14	0	6053	6043	1	8	1	0	6217	6213	0	1	3	0	7312	7305	2	1	4	0	5389	5387	0	0	2	0	6100	6096	0	0	4	0	8809	8802	0	1	6	0
294	A	9955	9942	0	0	2	11	7045	7039	1	0	1	4	8607	8479	1	0	123	4	8683	8678	2	0	2	1	10284	10279	0	0	2	3	7830	7825	1	0	2	2	8904	8899	0	0	1	4	12910	12895	3	0	4	8
311	A	11401	11398	0	1	2	0	8090	7957	1	1	131	0	9920	9917	0	1	2	0	9976	9973	0	1	2	0	11635	11564	1	0	70	0	8922	8917	1	1	3	0	10311	10307	1	2	1	0	14837	14828	1	0	8	0
319	A	12481	12469	0	1	4	7	8793	8785	1	1	3	3	10821	10551	0	259	3	8	10851	10845	1	0	0	5	12709	12695	1	0	3	10	9827	9821	0	0	0	6	11325	11314	0	1	2	8	16330	16309	0	0	4	17
336	C	13969	1	26	13941	0	1	9949	3	19	9927	0	0	12183	1	187	11994	1	0	12265	3	34	12227	0	1	14148	8	30	14109	1	0	11015	4	37	10972	0	2	12544	1	25	12518	0	0	18268	3	44	18220	1	0
393	G	20869	6	7	1	20854	1	14955	6	2	0	14947	0	18167	2	8	0	18157	0	17877	2	4	1	17870	0	20696	1	4	1	20690	0	16640	2	0	0	16638	0	18863	4	1	0	18858	0	27654	7	1	0	27646	0
404	A	20770	20756	2	1	11	0	15030	15022	1	1	6	0	17921	17910	0	0	10	1	17848	17827	1	1	19	0	20754	20740	1	0	13	0	16520	16498	1	1	20	0	18352	18339	2	0	11	0	27538	27516	6	0	16	0
527	A	33424	33371	1	0	52	0	23736	23691	0	1	44	0	28430	28216	0	0	214	0	27277	27229	0	0	48	0	32863	32120	0	1	742	0	26355	26295	0	1	59	0	27727	27664	0	3	60	0	44177	44069	0	1	107	0
600	U	32911	1	32902	6	2	0	23614	6	23596	6	4	2	27250	2	27243	3	2	0	26646	1	26643	1	1	0	33305	1	33302	1	0	1	26395	1	26388	3	3	0	26031	2	26024	2	3	0	44022	6	44001	11	4	0
801	G	31644	21	7	1	31615	0	23652	1	419	0	23232	0	24677	4	4	0	24669	0	26109	3	3	0	26103	0	33785	2	4	2	33777	0	25480	3	3	1	25473	0	23288	8	1	0	23279	0	43758	4	3	1	43750	0
1029	U	27927	2	27920	0	5	0	21451	0	21441	5	5	0	22262	0	22256	4	2	0	23584	0	22636	943	5	0	30529	2	30521	2	4	0	22895	0	22888	3	4	0	21729	0	21719	1	9	0	39753	0	39751	1	1	0
1065	C	26117	2	7	26107	0	1	19669	2	4	19659	3	1	20484	3	7	20472	1	1	21765	0	3	21760	0	2	28221	0	12	28208	1	0	21301	3	1	21297	0	0	20057	1	3	20053	0	0	36301	0	11	36289	1	0
1111	G	25582	2	15	0	25564	1	19161	11	6	0	19143	1	20122	3	11	0	20107	1	21250	3	7	0	21240	0	27474	4	17	0	27452	1	20235	20205	7	0	22	1	19659	4	17	0	19638	0	35496	9	19	0	35467	1
1161	U	21395	11	21376	6	1	1	16003	5	15995	3	0	0	17009	10	16993	4	1	1	17838	3	17832	2	1	0	22971	12	22952	5	2	0	17564	8	17550	4	2	0	16463	5	16452	4	1	1	29416	10	29401	5	0	0
1200	C	35996	7	7	35982	0	0	26764	531	2	26231	0	0	28208	6	3	28199	0	0	29697	5	4	29688	0	0	39125	13	4	39108	0	0	29147	1	5	29141	0	0	27011	7	3	27001	0	0	50261	2	8	50251	0	0
1209	U	36622	2	36615	4	1	0	27286	4	26997	283	2	0	28857	0	28855	0	2	0	30387	0	30383	4	0	0	39808	2	39800	6	0	0	29728	1	29723	3	1	0	27627	1	27621	4	0	1	51262	1	51253	6	2	0
1354	U	37241	6	36750	484	1	0	27957	3	27949	4	1	0	29576	0	29571	3	2	0	31077	1	31066	6	1	3	39940	3	39936	1	0	0	30039	6	30027	5	1	0	28699	1	28696	1	1	0	51878	2	51873	2	1	0
1464	G	38752	1	8	0	38743	0	29134	2	2	0	29130	0	31499	2	5	0	31492	0	32489	0	3	0	32485	1	40970	476	6	0	40488	0	31072	3	3	0	31066	0	29738	2	2	0	29734	0	53164	0	4	0	53160	0
1491	U	38391	1	38367	8	15	0	29010	4	28999	5	2	0	31152	12	31089	50	1	0	32298	2	32288	7	1	0	40596	1	40583	10	2	0	30935	0	30928	6	1	0	29453	0	29445	5	2	1	52989	2	52979	5	3	0
1540	A	37557	37543	5	3	6	0	28041	28038	0	0	3	0	30741	30730	1	2	8	0	31937	31342	1	0	594	0	39581	39570	2	0	9	0	29939	29915	6	1	17	0	28959	28943	6	3	7	0	51767	51751	2	0	14	0
1560	G	37588	8	4	1	37575	0	28040	4	3	0	28033	0	30885	825	5	0	30055	0	32058	1	6	0	32050	1	39590	1	4	3	39580	2	30101	1	3	0	30089	8	29067	1	1	0	29064	1	51771	5	4	1	51761	0
1596	A	37929	37918	3	1	7	0	28418	27400	0	1	1017	0	31241	31235	1	2	3	0	32422	32419	1	0	2	0	40239	40229	0	1	8	1	30363	30360	1	0	2	0	29194	29183	0	1	10	0	52201	52169	0	1	31	0
1601	A	37571	37561	2	1	5	2	28343	28326	4	1	9	3	30885	30869	6	1	7	2	32185	32177	0	1	3	4	39997	39974	5	2	12	4	30314	30304	0	1	3	6	29096	29086	1	1	8	0	51887	51872	3	1	11	0
1689	G	36633	5	5	2	36621	0	27350	60	2	1	27287	0	30142	3	11	0	30128	0	31280	3	3	0	31274	0	38866	3	6	1	38856	0	29503	3	4	0	29496	0	27999	3	15391	2	12603	0	49878	8	4	0	49865	1
1695	G	35969	520	4	0	35444	1	26828	1	1	0	26825	1	29635	5	3	1	29624	2	30754	4	8	1	30741	0	38408	3	3	0	38402	0	29125	2	2	0	29120	1	27735	2	2	1	27728	2	49341	4	3	1	49331	2
1790	G	38536	110	5	0	38421	0	28496	4	5	1	28486	0	32033	7	7	1	32018	0	32744	1175	8	0	31561	0	40254	3	2	2	40244	3	30475	0	0	0	30475	0	29166	2	10	1	29152	1	51958	2	2	0	51954	0
1794	G	37961	6	8	1	37946	0	28106	2	8	0	28096	0	31453	4	7	0	31442	0	32308	2	2	0	32304	0	39560	6	6	0	39548	0	30056	3	1	0	30052	0	28649	4	5	0	28640	0	51101	4	1	0	51096	0
1812	U	37612	0	37611	0	1	0	28032	0	28029	2	1	0	31379	1	31371	4	3	0	32107	0	32098	8	1	0	39430	1	39422	4	3	0	30016	1	30009	3	3	0	28501	1	28495	3	2	0	50957	4	50944	8	1	0
1814	C	37468	1	38	37427	1	1	27892	3	18	27870	1	0	31296	5	485	30804	0	2	31883	4	23	31856	0	0	38975	7	31	38937	0	0	29784	1	37	29745	1	0	28291	4	18	28266	3	0	50493	3	47	50442	1	0
1883	G	38009	14	5	0	37990	0	28609	7	2	0	28600	0	32645	19	4	0	32622	0	31947	26684	1	0	5261	1	39925	11	4	0	39910	0	30038	4	2	0	30032	0	29234	3	3	0	29228	0	51388	9	0	0	51376	3
1897	A	37764	37757	0	0	7	0	28346	1222	6	27116	0	2	32420	32411	1	7	0	1	32058	32043	2	5	7	1	39575	39556	2	8	9	0	29851	29836	3	4	6	2	29049	29044	0	3	2	0	51160	51145	1	1	13	0
1928	A	36822	35993	3	819	7	0	27731	27719	3	1	8	0	31435	31429	0	1	5	0	31646	31638	1	0	7	0	38910	38896	1	2	10	1	29321	29312	3	1	5	0	28310	28300	0	3	7	0	50147	50132	1	3	11	0
1937	C	36256	1	1	36254	0	0	27409	2	4	27403	0	0	31010	5	1	31003	0	1	31291	4	4	31283	0	0	38609	3	2	38604	0	0	28992	2	3	28987	0	0	27798	3	2	27793	0	0	49496	0	5	49491	0	0
1940	C	36477	6	14	36456	1	0	27469	6	8	27455	0	0	31155	723	3	30429	0	0	31527	3	2	31522	0	0	38833	10	10	38812	1	0	29131	2	5	29121	0	3	28134	4	3	28127	0	0	49691	3	15	49672	1	0
1959	G	36321	8	2	0	36311	0	27548	6	0	0	27542	0	31153	9	0	0	31144	0	31333	6	395	2	30929	1	38921	6	6	1	38908	0	29338	2	3	0	29333	0	27979	6	0	0	27973	0	49962	5	5	1	49951	0
2005	U	37687	3	37674	8	0	2	28320	3	28310	6	0	1	32090	4	32081	5	0	0	32439	8	25999	6428	0	4	40600	3	40593	3	1	0	30139	2	30135	2	0	0	28971	0	28967	4	0	0	51477	8	51452	14	0	3
2040	G	37713	14	3	2	37694	0	28344	6	4	0	28333	1	31776	2	4	0	31769	1	32595	3	4	0	32587	1	41030	2	6	0	41022	0	30196	7	1	1	30187	0	29032	4	0	0	29027	1	51492	4	6	1	51481	0
2134	C	38192	4	15	38172	0	1	28762	2	40	28720	0	0	32388	5	3	32379	1	0	32837	5	2	32829	1	0	42019	2	2	42014	0	1	30796	1	1	30794	0	0	29575	1	3	29571	0	0	52514	2	2	52510	0	0
2145	G	37126	2	12	0	37112	0	28057	4	4	0	28049	0	31582	2	8	0	31572	0	31976	7	9	0	31960	0	40944	10	514	0	40419	1	30037	3	0	0	30034	0	28700	2	5	0	28693	0	51353	3	4	0	51345	1
2200	A	36814	36329	2	1	7	475	27934	27445	2	1	8	478	31252	30948	3	0	15	286	31297	30870	0	0	7	420	40602	39843	0	2	19	738	29760	29184	4	1	5	566	28247	27787	1	0	4	455	50677	49810	2	0	14	851
2207	G	37434	155	14	0	37264	1	28446	156	3	0	28282	5	31664	999	2	0	30650	13	31849	257	1	0	31587	4	41431	247	4	2	41165	13	30185	32	1	0	30150	2	28783	17	1	0	28763	2	51554	94	1	0	51458	1
2237	C	38111	8	2	38100	1	0	28995	12	4	28979	0	0	32262	10	5	32247	0	0	32134	10	3	32120	1	0	42597	13408	3	29185	1	0	30779	11	1	30766	1	0	29020	5	3	29012	0	0	52749	9	20	52720	0	0
2258	C	37780	3	9	37768	0	0	28607	21	7	28578	1	0	31893	4	8	31881	0	0	31751	3	6	31742	0	0	42159	7	8	42144	0	0	30586	1	3	30582	0	0	28703	0	8	28695	0	0	52343	0	8	52335	0	0
2305	A	37532	37523	0	0	9	0	28430	28417	0	1	12	0	31562	31558	0	0	4	0	31635	31624	2	1	8	0	41454	40696	0	0	758	0	30280	30272	0	1	7	0	28340	28335	0	0	5	0	51985	51967	1	2	15	0
2316	G	36029	11	2	1	36015	0	27129	7	4	0	27116	2	29862	22	3	0	29837	0	30349	7	4	0	30338	0	39964	9	477	0	39478	0	29062	8	1	0	29053	0	27036	16	2	1	27017	0	50010	15	1	2	49992	0
2342	U	37583	6	37573	4	0	0	28221	1	28219	1	0	0	31092	4	30778	7	303	0	31409	2	31395	3	9	0	41655	1	41647	3	3	1	30218	3	30212	3	0	0	28251	1	28242	8	0	0	52157	5	52146	6	0	0
2360	G	37201	6	9	1	37185	0	27843	5	4	0	27832	2	30490	3	5	2	30480	0	31052	6	4	0	31042	0	41387	6	7	1	41373	0	29805	7	135	2	29660	1	27924	5	5	0	27914	0	51541	6	3	4	51528	0
2400	*	36368	0	0	0	1830	34538	27227	0	0	0	1423	25804	29863	0	3	0	1618	28242	30410	0	0	0	1561	28849	41071	0	0	0	2003	39068	29156	0	1	0	1518	27637	27364	0	0	0	1367	25997	50534	1	0	0	2494	48039
2401	*	36422	1883	0	0	0	34539	27287	1484	0	0	0	25803	29888	1645	0	0	0	28243	30456	1606	0	0	1	28849	41186	2120	0	0	0	39066	29204	1567	0	0	0	27637	27433	1436	0	0	0	25997	50633	2593	1	0	0	48039
2402	*	36320	5	15	318	1441	34541	27207	2	12	262	1124	25807	29836	0	5	296	1292	28243	30379	0	8	241	1278	28852	41093	123	13	378	1511	39068	29147	5	5	269	1229	27639	27348	1	9	244	1096	25998	50545	8	15	438	2039	48045
2417	G	36570	838	4	0	35728	0	27182	6	5	0	27171	0	29782	134	3	0	29645	0	30466	15	3	1	30447	0	41191	17	4	0	41169	1	29344	12	0	0	29329	3	27400	12	2	1	27385	0	50830	25	0	2	50800	3
2420	U	36133	1	36126	5	1	0	26935	3	26924	8	0	0	29403	5	26982	2415	1	0	30102	2	30098	2	0	0	40797	3	40786	6	0	2	29025	0	29023	2	0	0	26933	3	26927	2	1	0	50351	4	50337	8	1	1
2462	G	35430	6	3	0	35421	0	26362	4	2	1	26355	0	28548	2	2	0	28544	0	29553	6	1	1	29545	0	39953	4	3	0	39945	1	28938	5	0	0	28932	1	26640	1	3	0	26636	0	49563	7	4	0	49551	1
2541	A	35019	34817	0	196	6	0	26440	26429	1	5	5	0	28269	28260	0	6	3	0	29596	29581	0	7	7	1	39701	8279	1	31420	1	0	28873	28862	1	4	6	0	26420	26401	1	3	15	0	49728	49716	2	2	8	0
2549	G	34484	9	2	0	34473	0	26042	2	4	0	26036	0	27764	4	3	0	27757	0	29135	304	2	0	28829	0	39408	6	4	2	39396	0	28436	1	3	1	28431	0	25891	3	1	0	25887	0	49029	4	1	0	49024	0
2575	C	32506	3	13	32487	2	1	24799	2	18	24777	0	2	26031	2	8	26021	0	0	27605	4	16	27585	0	0	36231	7	27	36194	3	0	26963	4	11	26945	2	1	24252	2	12	24236	2	0	46291	7	3210	43047	0	27
2624	U	33374	2	33365	5	2	0	25541	2	25523	6	10	0	27011	2	27003	3	3	0	28218	1	28216	1	0	0	36856	2	36850	4	0	0	27535	0	27534	1	0	0	25089	2	25083	4	0	0	47440	0	47432	6	2	0
2635	C	35486	3	698	34784	1	0	27307	1	7	27299	0	0	28902	4	6	28892	0	0	30030	5	108	29915	2	0	39625	2	6388	33233	2	0	29186	5	3	29178	0	0	26697	5	2	26689	1	0	50561	2	7	50552	0	0
2751	A	34270	33866	3	391	10	0	26423	26415	2	1	4	1	28011	28007	1	1	1	1	28571	28557	3	2	6	3	38291	38270	1	5	14	1	27948	27935	0	0	11	2	26000	25967	0	22	10	1	48497	48480	0	6	11	0
2778	A	35432	35425	1	2	4	0	27327	27318	3	3	3	0	28939	28932	2	0	5	0	29687	29679	3	2	3	0	39485	39471	3	1	10	0	28964	28953	5	1	5	0	26913	26904	3	0	6	0	50043	50037	0	0	6	0
2784	G	35624	2	6	0	35616	0	27477	3	1	0	27473	0	29205	3	7	1	29194	0	29868	0	2	1	29863	2	39533	2790	3	1	36738	1	29046	7	6	0	29031	2	27096	7	3	1	27082	3	50288	11	2	0	50274	1
2810	U	35724	0	35717	6	1	0	27440	1	27433	4	1	1	29092	0	29089	3	0	0	29979	2	29972	3	2	0	39679	3	39671	4	1	0	29259	0	29253	6	0	0	27113	0	27110	3	0	0	50221	2	50209	9	1	0
2888	G	35214	28	7	1	35178	0	26888	209	1	0	26673	5	28352	9	4	0	28339	0	29765	15	1	0	29749	0	38488	238	4	2	38240	4	28973	2	1	0	28969	1	26811	10195	3	1	16392	220	49265	10	0	0	49255	0
2928	C	35891	3	6	35882	0	0	27399	2	5	27392	0	0	28735	3	3	28729	0	0	30168	3	4	30161	0	0	39313	0	9	39303	1	0	29437	3	3	29431	0	0	27119	2	2	27115	0	0	50095	4	4	50087	0	0
2953	C	37468	3	6	37457	0	2	28514	1	2	28506	1	4	30164	1	1	30159	0	3	31508	3	1	31499	0	5	40939	1	2	40930	0	6	30734	1	1	30729	0	3	28272	2	4	28261	0	5	51923	2	1	51897	1	22
2980	U	37160	2	37148	9	1	0	28402	0	28391	9	1	1	29908	3	29896	6	3	0	31232	3	31215	11	1	2	40993	0	40977	14	1	1	30495	0	30489	6	0	0	27959	2	27949	8	0	0	51650	0	51639	10	1	0
2989	C	37021	5	2	37013	0	1	28302	1	581	27720	0	0	29839	1	0	29838	0	0	31186	5	2	31179	0	0	40934	7	5	40920	1	1	30485	3	3	30478	0	1	27811	4	3	27803	1	0	51484	2	7	51471	2	2
3008	A	36852	36835	1	3	12	1	28413	28401	1	3	6	2	29644	28637	0	1	1006	0	31030	30988	0	2	39	1	41121	41103	1	4	9	4	30340	30327	0	2	11	0	27657	27638	3	2	14	0	51473	51455	5	1	12	0
3017	A	35887	35877	4	1	5	0	27508	27501	0	3	4	0	28609	28185	1	2	421	0	30260	30254	1	1	4	0	40182	40175	0	1	6	0	29618	29613	1	1	3	0	26930	26922	0	2	6	0	50091	50083	0	4	4	0
3101	U	36100	0	35870	29	1	200	27966	0	27730	52	0	184	28871	0	28692	25	1	153	30168	1	29970	15	2	180	40118	0	39805	22	1	290	29756	0	29502	15	0	239	27110	0	26775	21	0	314	50293	0	49919	25	0	349
3153	C	37745	10	2	37732	1	0	29539	17	4	29518	0	0	30522	4	5	30513	0	0	31148	9	4	31135	0	0	44995	446	4	44545	0	0	30469	2	8	30458	1	0	27923	3	0	27918	2	0	51652	8	1	51643	0	0
3164	C	38011	36	2	37973	0	0	29961	20	1	29939	0	1	30948	230	2	30715	0	1	31540	15	2	31523	0	0	45407	587	4	44816	0	0	30817	3	3	30811	0	0	28310	6	1	28301	0	2	52164	19	15	52129	0	1
3322	C	37174	5	4	37165	0	0	29123	2	3	29118	0	0	29655	2	4	29649	0	0	31058	2	5	31050	0	1	45456	4	3	45449	0	0	29225	1	0	29224	0	0	27669	0	762	26905	0	2	50266	7	4	50255	0	0
3323	U	36770	0	36760	10	0	0	28871	2	28862	7	0	0	29292	0	29279	13	0	0	30711	0	30704	5	2	0	44913	3	42397	2513	0	0	28890	0	28884	6	0	0	27340	1	27337	0	0	2	49659	0	49650	8	1	0
3414	G	33387	9	6	0	33370	2	25683	3	4	1	25675	0	26445	10	3	1	26431	0	28805	6	6	0	28792	1	39003	550	6	1	38446	0	26230	3	5	1	26221	0	25080	0	5	0	25075	0	45701	4	2	2	45689	4
3433	C	33560	5	2	33551	0	2	25756	1	1	25754	0	0	26442	1	5	26435	1	0	28667	3	3	28660	0	1	39261	1	2867	36393	0	0	26416	3	1	26412	0	0	25141	4	0	25136	1	0	45901	1	4	45895	0	1
3438	C	33242	3	11	33225	1	2	25624	24553	1	1057	13	0	26137	6	7	26124	0	0	28505	9	9	28484	2	1	39109	9	18	39080	2	0	26130	4	12	26113	1	0	24845	6	8	24831	0	0	45500	4	3	45492	0	1
3463	G	33330	5	4	0	33318	3	25423	1	2	0	25419	1	26399	7	1	0	26391	0	28438	7	3	0	28427	1	39399	13	9	0	39377	0	25933	3	2	0	25924	4	24833	6	2	0	24825	0	45256	10	2	0	45243	1
3500	G	33101	8	62	0	33031	0	25355	3	5	0	25347	0	26221	1	2	0	26218	0	28190	402	3	0	27785	0	39500	13	11	1	39475	0	25479	2	1	0	25476	0	24448	2	2	1	24443	0	44434	6	2	0	44426	0
3574	A	34056	33628	1	3	424	0	26254	26245	3	0	6	0	26866	26860	3	0	3	0	28403	28399	2	1	1	0	41329	41320	1	0	8	0	26234	26228	0	2	4	0	24910	24903	1	0	4	2	45189	45186	2	0	1	0
3658	A	32937	32926	2	2	7	0	25375	25365	4	2	4	0	25784	25774	0	2	8	0	26842	24052	1	2787	2	0	39791	39777	5	1	8	0	25366	25360	1	1	4	0	23985	23980	1	1	3	0	42889	42880	1	2	6	0
3706	A	31999	31989	2	2	6	0	25058	25047	1	2	8	0	25339	25328	3	2	6	0	26256	25911	1	1	342	1	38644	38628	3	3	10	0	24882	24870	5	2	5	0	23638	23615	1	4	18	0	41217	41193	2	2	16	4
3749	C	32608	5	1	32602	0	0	24778	1	23536	1241	0	0	25974	5	6	25963	0	0	26361	6	7	26348	0	0	38360	5	16	38338	1	0	24900	2	13	24885	0	0	24175	2	5	24168	0	0	41089	4	1	41083	0	1
3766	C	32410	6	6	32397	0	1	24941	3	3	24934	0	1	26260	10	1	26249	0	0	26386	5	356	26025	0	0	38139	4	3	38131	1	0	24633	18	1	24614	0	0	24279	5	1	24273	0	0	40667	12	2	40653	0	0
3790	A	31483	31455	2	4	22	0	24378	45	6	0	24327	0	25686	86	3	0	25597	0	25403	25379	2	2	20	0	36897	36865	0	5	27	0	24008	23987	1	1	19	0	23777	23757	2	3	14	1	39403	39384	2	0	14	3
3803	U	30165	2	29810	347	3	3	23450	0	23446	4	0	0	24693	0	24689	1	0	3	24524	0	24522	0	2	0	35532	1	35528	2	1	0	22981	1	22976	2	2	0	22822	1	22816	2	3	0	37775	1	37766	5	1	2
3824	A	29564	29547	5	1	9	2	22735	22716	4	6	7	2	24086	24068	3	5	9	1	24109	23454	412	233	8	2	34720	34698	4	5	11	2	22469	22458	1	4	3	3	22451	22446	1	1	3	0	36632	36611	3	6	11	1
3837	G	28898	8	7	0	28883	0	22247	10	5	2	22230	0	23737	5	4	1	23727	0	23702	12	7	0	23683	0	33900	11	7	1	33881	0	21872	7	3	0	21862	0	22026	3	9	0	22014	0	35470	12	4	2	35451	1
3842	G	28577	3	6	0	28565	3	21936	4	4	0	21927	1	23476	0	3	0	23473	0	23429	1	4	0	23423	1	33453	3	7	0	33441	2	21640	5	0	0	21635	0	21789	0	1	0	21786	2	34851	2	1	1	34847	0
3917	G	21696	34	3	0	21659	0	16604	32	3	0	16569	0	17512	4	3	0	17505	0	17966	7	1	0	17958	0	25919	9	2	3	25905	0	16181	2	3	0	16175	1	16630	1	3	2	16624	0	25988	3	5	0	25980	0
3943	A	19264	19252	1	1	9	1	14798	14488	0	3	307	0	15500	15491	0	0	9	0	16002	15990	1	2	9	0	23221	23205	2	4	10	0	14229	14209	0	9	6	5	14664	14656	0	2	6	0	22819	22792	1	8	18	0
3947	C	18738	3	232	18502	0	1	14370	1	4	14365	0	0	14938	1	1	14936	0	0	15568	4	5	15557	1	1	22577	4	7	22566	0	0	13829	0	4	13824	1	0	14184	1	5	14174	2	2	22080	1	14	22060	2	3
3986	C	14709	2	7	14700	0	0	11100	1	2	11097	0	0	11884	1	154	11729	0	0	12408	4	5	12398	1	0	18372	4	6	18362	0	0	10878	0	2	10876	0	0	11268	1	6	11261	0	0	17253	3	8	17240	0	2
4028	U	9703	1	9536	166	0	0	7302	0	7297	5	0	0	7878	1	7875	2	0	0	8517	1	8512	4	0	0	12727	4	12717	6	0	0	7152	2	7149	1	0	0	7236	0	7235	1	0	0	11247	1	11237	7	0	2
4043	U	8767	2	8756	8	0	1	6527	0	6525	2	0	0	7019	0	7017	1	0	1	7603	1	7597	5	0	0	11514	2	11509	2	0	1	6409	2	6400	5	0	2	6489	0	6481	7	1	0	10238	2	16	10213	0	7
4145	C	23043	8	7	23028	0	0	17644	3	3	17636	2	0	19548	4	9	19534	1	0	17799	29	2	17767	1	0	27367	505	2	26858	2	0	17300	1	1	17296	1	1	16947	3	1	16943	0	0	26574	1	4	26569	0	0
4149	A	24225	24214	1	3	7	0	18638	18624	0	2	12	0	20832	20817	1	3	11	0	18646	18361	1	274	10	0	28462	28446	4	2	10	0	18225	18206	0	2	17	0	18052	18034	2	3	13	0	28052	28029	2	2	19	0
4162	U	23672	3	23413	254	2	0	18048	2	18016	27	2	1	20084	2	20070	10	2	0	18015	1	17984	27	3	0	27691	3	6357	21329	0	2	17722	1	17714	6	1	0	17508	1	17502	3	2	0	27184	5	27159	10	10	0
4163	G	23822	8	4	2	23808	0	18305	8	73	0	18224	0	20508	3	5	0	20499	1	18173	4	3	0	18166	0	27756	16	4	1	27733	2	17932	3	2	2	17925	0	17816	3	5	0	17808	0	27578	6	2	2	27568	0
4249	G	29007	16	3	1	28986	1	34700	16	5	2	34676	1	40817	16	7	2	40790	2	34952	18	6	0	34928	0	48193	30629	3	6	17550	5	20522	8	1	1	20510	2	39571	6	1	1	39562	1	27499	6	19	0	27473	1
4254	A	29136	29120	3	4	9	0	34445	34417	4	5	19	0	40229	39450	3	5	770	1	34330	34313	0	5	12	0	46526	46500	8	6	12	0	20835	20826	1	2	6	0	38701	38677	1	12	10	1	28230	28214	0	7	9	0
4259	A	29159	29124	18	8	9	0	34500	34473	6	7	13	1	40440	40408	1	12	18	1	34609	34573	2	9	24	1	47229	46245	1	959	18	6	20683	20673	1	1	7	1	39043	39015	3	15	10	0	27851	27830	1	10	10	0
4286	U	29342	500	28833	6	3	0	35193	9	35174	7	3	0	41312	2	41296	9	5	0	35739	2	35731	6	0	0	48971	4	48943	11	13	0	20803	3	20789	11	0	0	40540	3	40526	6	5	0	27777	2	27769	5	1	0
4288	G	29108	2	7	2	29097	0	34672	4	7	3	34658	0	40564	3	13	2	40546	0	35112	7	6	0	35099	0	47873	4	12	1	47856	0	20711	1528	3	0	19180	0	39556	17	11	3	39524	1	27797	3	4	1	27789	0
4299	U	29298	5	29285	8	0	0	34919	4	34892	20	2	1	41049	3	41032	10	3	1	35196	5	35183	7	1	0	47899	5	47875	18	1	0	20145	1	75	20068	1	0	39868	5	39842	16	4	1	28170	4	28146	19	0	1
4315	A	27980	27872	2	2	104	0	33825	33806	2	7	9	1	39565	39541	3	11	10	0	33717	33689	1	10	17	0	45862	45247	3	11	601	0	20210	20204	1	2	3	0	38313	38288	2	16	7	0	26997	26987	3	1	6	0
4333	A	6194	6183	0	7	3	1	16423	16408	2	3	9	1	19718	19697	4	9	7	1	17063	16878	167	9	9	0	20846	20811	1	21	13	0	3384	3383	0	1	0	0	20839	20809	1	20	7	2	1524	1524	0	0	0	0
4336	U	5321	0	5291	2	28	0	13598	3	13545	4	45	1	16339	8	16268	14	49	0	14421	4	14356	3	56	2	17784	3	17665	6	110	0	2895	0	2876	3	16	0	17158	12	17037	14	94	1	1324	0	1320	0	4	0
4341	G	6484	5	2	0	6477	0	17358	2	4	0	17352	0	21075	8	6	1	21059	1	17898	15	2	0	17881	0	21921	4	4	1	21912	0	3600	1	1	0	3598	0	22143	6	5	0	22132	0	1596	0	0	0	1596	0
4388	G	6395	1	1	0	6393	0	16601	3	2	0	16596	0	19655	1	3	2	19649	0	17810	0	7	0	17803	0	21897	0	6	2	21889	0	3547	0	2	0	3545	0	21171	2	6	0	21163	0	1591	0	0	0	1591	0
4395	U	6919	0	6874	1	0	44	18262	2	18095	0	2	163	21854	7	21644	5	0	198	19404	1	19230	2	0	171	23960	2	23781	2	1	174	3838	0	3835	1	0	2	23602	6	23391	7	0	198	1713	0	1703	0	0	10
4400	U	7417	0	7417	0	0	0	19101	1	18675	423	2	0	22963	2	22955	2	4	0	20901	2	20893	1	5	0	26215	0	26209	2	4	0	4071	0	4071	0	0	0	25366	4	25348	3	11	0	1827	0	1827	0	0	0
4407	A	6246	6240	1	1	4	0	16337	16330	0	2	4	1	19316	19307	0	2	7	0	17701	17688	1	3	8	1	21846	21828	7	2	9	0	3478	3478	0	0	0	0	21035	21026	1	3	5	0	1586	1586	0	0	0	0
4414	U	6280	0	6277	3	0	0	16110	0	16106	2	2	0	19147	1	19136	10	0	0	17442	3	17438	0	1	0	21641	1	21638	2	0	0	3514	0	3512	2	0	0	20901	0	20897	4	0	0	1593	0	1588	5	0	0
4417	C	1775	0	0	1775	0	0	4182	0	1	4181	0	0	5330	3	1	5326	0	0	5327	1	1	5324	0	1	7045	2	1	7041	1	0	963	0	0	963	0	0	6498	0	2	6495	1	0	455	0	1	454	0	0
4422	A	1876	1874	1	1	0	0	4483	4482	0	0	1	0	5769	5766	0	1	2	0	5709	5707	0	0	1	1	7533	7354	1	178	0	0	1023	1023	0	0	0	0	7059	7054	3	0	2	0	484	484	0	0	0	0
4452	A	2455	2417	0	1	37	0	5774	5771	1	2	0	0	7412	7411	0	0	1	0	7241	7240	1	0	0	0	9372	9367	0	1	4	0	1323	1318	0	5	0	0	9144	9138	1	0	5	0	639	638	0	0	1	0
4463	A	2687	2686	0	0	1	0	6463	6460	0	2	1	0	8331	8328	0	0	3	0	8042	8035	0	2	5	0	10259	10256	0	0	3	0	1459	1459	0	0	0	0	10187	10182	1	0	4	0	683	683	0	0	0	0
4465	G	2616	2	1	0	2613	0	6351	1	1	0	6349	0	8080	4	2	0	8074	0	7884	288	3	3	7588	2	10057	4	1	1	10051	0	1442	1	0	0	1441	0	9923	322	1	1	9598	1	690	0	0	0	690	0
4466	C	2628	2	0	2624	2	0	6402	0	1	6401	0	0	8139	6	2	8131	0	0	7971	1	1	7969	0	0	10081	4	0	10076	1	0	1430	0	0	1430	0	0	9901	2	3	9896	0	0	689	0	0	689	0	0
4470	A	2677	2677	0	0	0	0	6499	6497	0	1	1	0	8290	8289	0	1	0	0	8114	8003	0	0	111	0	10306	10302	2	0	2	0	1464	1462	2	0	0	0	10118	10118	0	0	0	0	701	699	0	0	2	0
4478	U	2910	0	2899	4	0	7	7292	1	7251	27	0	13	9250	0	9131	99	0	20	8978	0	8952	5	0	21	11275	0	11247	1	0	27	1594	0	1584	9	0	1	11286	1	11230	23	0	32	751	0	750	0	0	1
4488	A	3075	3071	1	0	3	0	7704	7703	0	1	0	0	9680	9675	1	0	4	0	9370	9368	1	0	1	0	11727	11723	2	0	2	0	1682	1682	0	0	0	0	11834	11830	3	0	0	1	776	776	0	0	0	0
4526	A	3819	3817	0	0	2	0	9939	9933	0	2	2	2	12049	12042	1	1	4	1	11726	11719	3	1	3	0	14454	13460	1	991	2	0	2138	2137	1	0	0	0	14770	14763	0	1	6	0	925	925	0	0	0	0
4555	A	4650	4644	0	1	5	0	12642	12626	0	1	15	0	15365	15341	0	2	22	0	14587	14558	1	2	24	2	17533	17503	0	0	30	0	2612	2582	0	0	30	0	18327	18303	1	1	22	0	1088	1088	0	0	0	0
4558	A	4363	4363	0	0	0	0	11857	11851	0	1	5	0	14260	14255	0	3	2	0	13685	13675	0	3	6	1	16441	16433	1	2	4	1	2429	2429	0	0	0	0	17011	17005	1	1	4	0	1016	1016	0	0	0	0
4569	A	4863	4844	0	0	19	0	13483	13410	0	0	73	0	16183	16090	0	2	91	0	15543	15456	0	0	87	0	18439	18333	0	0	106	0	2742	2725	0	0	17	0	19218	19089	4	0	124	1	1121	1114	0	0	7	0
4570	G	4814	3	2	0	4809	0	13259	9	1	1	13247	1	15942	83	5	0	15854	0	15226	160	2	0	15064	0	18083	9	3	0	18071	0	2675	0	1	0	2674	0	18872	16	1	1	18853	1	1102	1	0	0	1101	0
4597	A	5051	5033	0	18	0	0	14288	14283	0	0	5	0	16919	16910	1	1	7	0	16427	16420	0	1	4	2	19070	18653	1	5	411	0	2843	2842	0	0	1	0	19951	19940	1	3	7	0	1123	1114	0	0	9	0
4619	A	5207	5034	1	0	172	0	14605	14599	1	1	4	0	17347	17342	0	1	4	0	16682	16673	4	1	4	0	19384	19197	2	1	184	0	2920	2919	0	0	1	0	20372	20369	0	0	3	0	1129	1129	0	0	0	0
4632	U	4960	65	4895	0	0	0	14020	0	14017	2	1	0	16727	1	16724	1	1	0	15968	1	15963	4	0	0	18400	3	18392	2	2	1	2766	0	2766	0	0	0	19298	3	19293	2	0	0	1092	0	1092	0	0	0
4633	G	5110	73	0	0	5037	0	14385	12	2	0	14371	0	17126	26	1	0	17099	0	16265	65	1	0	16199	0	18723	24	2	0	18695	2	2860	2	0	0	2858	0	19912	23	2	1	19885	1	1113	0	0	0	1113	0
4640	A	4725	4640	0	2	83	0	13466	13464	0	2	0	0	15841	15832	1	5	3	0	15239	15230	0	3	6	0	17519	17513	0	6	0	0	2651	2650	0	1	0	0	18361	18355	1	1	3	1	1046	1045	1	0	0	0
4645	C	4849	0	0	4849	0	0	13817	2	3	13812	0	0	16425	3	1	16421	0	0	15543	2	3	15537	1	0	17817	1	3	17813	0	0	2728	0	0	2728	0	0	18855	3	0	18852	0	0	1078	0	0	1078	0	0
4646	A	4782	4779	0	1	2	0	13589	13576	2	2	9	0	16105	16098	2	1	4	0	15254	15025	2	222	5	0	17625	17620	1	0	4	0	2700	2699	1	0	0	0	18540	18529	3	2	6	0	1059	1059	0	0	0	0
4684	A	3859	3853	0	0	6	0	12424	12417	0	1	6	0	13579	13568	0	0	11	0	13583	13577	0	1	5	0	15162	15156	1	1	4	0	2162	2162	0	0	0	0	14708	14696	0	1	10	1	782	782	0	0	0	0
4736	C	5152	8	3	5141	0	0	16822	1	8	16812	1	0	18990	5	13	18972	0	0	17488	3	14423	3057	3	2	19478	1	9	19468	0	0	2818	1	0	2817	0	0	20104	0	3	20101	0	0	1017	0	3	1014	0	0
4797	C	4334	0	0	4334	0	0	14769	177	4	14588	0	0	16154	3	1	16149	1	0	15602	0	2	15600	0	0	17004	1	5	16998	0	0	2373	0	0	2373	0	0	17197	0	6	17191	0	0	818	0	0	818	0	0
4812	A	3274	3266	0	2	5	1	11496	11486	0	4	3	3	12098	12093	1	1	3	0	11967	11956	1	4	6	0	13372	13363	0	4	5	0	1883	1871	0	12	0	0	13015	13006	1	5	3	0	640	639	0	1	0	0
4856	C	3853	1	5	3847	0	0	13606	2	3	13601	0	0	14557	2	8	14547	0	0	14518	1	3	14514	0	0	15726	0	5	15721	0	0	2208	0	0	2208	0	0	15847	0	5	15842	0	0	760	0	0	760	0	0
4860	A	3224	3147	1	1	74	1	11479	11471	0	5	3	0	11858	11850	1	2	5	0	12064	12054	0	6	4	0	13195	13188	0	5	1	1	1824	1823	0	1	0	0	12913	12903	0	6	4	0	621	621	0	0	0	0
4862	C	3685	0	2	3683	0	0	13124	14	1	13108	1	0	13857	5	3	13848	1	0	13920	0	4	13916	0	0	15152	1	2	15149	0	0	2099	0	0	2099	0	0	15137	2	2	15133	0	0	726	0	0	726	0	0
4889	C	3627	0	1	3624	0	2	13272	8	2	13252	0	10	13966	153	2	13805	0	6	14188	2	1	14179	0	6	15341	1	2	15330	0	8	2091	0	0	2091	0	0	15099	2	1	15079	0	17	710	0	0	710	0	0
4922	G	3104	1	0	0	3103	0	11691	57	3	0	11631	0	12136	0	0	1	12135	0	12306	0	2	0	12303	1	13486	0	0	0	13486	0	1830	0	0	0	1830	0	13141	0	0	0	13141	0	631	0	0	0	631	0
4948	A	3221	3217	0	3	1	0	12165	12147	0	15	3	0	12775	12766	0	2	6	1	12669	12662	0	2	5	0	14041	14037	0	2	2	0	1910	1907	0	0	3	0	13859	13854	0	2	3	0	624	624	0	0	0	0
5067	G	2875	2	1	0	2872	0	10835	55	0	0	10778	2	11401	2	1	0	11398	0	11137	3	128	0	11006	0	12262	3	4	0	12255	0	1693	0	0	0	1693	0	12403	1	1	0	12401	0	513	0	0	0	513	0
5094	U	2118	1	2117	0	0	0	8391	1	8387	1	1	1	8734	1	8728	4	1	0	8488	1	8481	1	5	0	9505	0	9312	193	0	0	1258	1	1256	1	0	0	9415	1	9411	2	1	0	376	0	375	0	1	0
5129	C	2482	0	0	2481	1	0	9354	0	2	9351	1	0	10223	1	151	10071	0	0	9528	1	2	9525	0	0	10499	0	1	10498	0	0	1487	0	0	1487	0	0	11063	2	1	11060	0	0	448	0	0	448	0	0
5145	G	2461	3	0	0	2458	0	9528	0	2	0	9526	0	10231	1	1	0	10229	0	9660	0	205	0	9455	0	10491	3	1	1	10486	0	1496	0	0	0	1496	0	11149	3	0	1	11145	0	469	0	0	0	469	0
5150	C	2262	2	0	2260	0	0	8734	6	1	8727	0	0	9562	7	0	9554	0	1	8903	4	0	8899	0	0	9721	3	0	9718	0	0	1400	2	0	1398	0	0	10409	3	1	10405	0	0	425	0	0	425	0	0
5177	C	2989	0	0	2989	0	0	11777	1	1	11775	0	0	12859	2	1	12855	0	1	12135	2	0	12133	0	0	13200	1	2	13197	0	0	1817	0	0	1817	0	0	14085	1	1	14083	0	0	559	0	0	559	0	0
5183	G	2773	2	7	0	2763	1	10709	2	10702	1	4	0	11990	2	6	0	11982	0	11541	3	3	0	11535	0	12612	3	1	0	12608	0	1711	0	2	0	1709	0	13166	0	2	0	13164	0	514	0	0	0	514	0
5197	A	2970	2968	2	0	0	0	11667	11665	0	0	2	0	12662	12653	8	1	0	0	12235	12225	1	3	6	0	13301	13296	0	1	3	1	1789	1784	1	0	4	0	13399	3	13395	1	0	0	561	560	1	0	0	0
5202	G	2638	0	2	0	2636	0	10584	4	3	0	10577	0	11222	1	1	1	11219	0	11009	3	1	1	11004	0	12055	68	0	0	11986	1	1568	0	12	0	1556	0	12476	3	0	1	12472	0	491	0	0	0	491	0
5204	C	2973	36	3	2934	0	0	11810	2	3	11805	0	0	12867	0	9	12858	0	0	12482	2	4	12476	0	0	13445	1	2	13441	0	1	1828	0	0	1828	0	0	14232	3	2	14227	0	0	558	0	1	557	0	0
5209	A	2768	2768	0	0	0	0	11173	11166	0	4	3	0	12004	11996	5	0	3	0	11773	11389	0	3	381	0	12629	12627	0	1	0	1	1664	1664	0	0	0	0	13157	13152	3	2	0	0	519	519	0	0	0	0
5234	C	3028	1	2	3025	0	0	12009	2	3	12003	0	1	13240	1	4	13235	0	0	12870	2	4	12864	0	0	13968	0	5	13962	0	1	1808	0	0	1802	0	6	14557	1	5	14550	1	0	584	0	0	584	0	0
5255	C	3546	0	1	3545	0	0	14123	0	2	14121	0	0	15678	161	194	15322	1	0	15300	1	7	15290	2	0	16523	4	6	16513	0	0	2133	0	0	2133	0	0	17333	6	1	17326	0	0	680	0	0	680	0	0
5266	A	2941	2940	0	0	1	0	11586	11583	2	1	0	0	12722	12717	0	0	5	0	12614	12610	0	2	2	0	13916	13666	0	2	248	0	1708	1707	0	1	0	0	14092	14084	2	2	4	0	560	560	0	0	0	0
5275	C	3801	0	0	3801	0	0	15047	0	1	15045	0	1	16668	0	5	16659	0	4	16423	2	186	16228	0	7	17848	1	3	17838	0	6	2282	0	2	2279	0	1	18390	3	1	18374	0	12	713	0	0	713	0	0
5309	G	3704	0	0	0	3703	1	14747	1	1	0	14745	0	16279	2	5	0	16272	0	16414	1596	3	1	14814	0	17940	4	1	0	17934	1	2217	0	0	0	2217	0	17868	2	0	0	17866	0	718	1	0	0	717	0
5310	C	3774	0	1	3772	0	1	14932	3	1	14928	0	0	16781	4	3	16774	0	0	16798	1	3	16794	0	0	18256	1	2	18252	0	1	2245	0	0	2245	0	0	18396	2	2	18390	2	0	730	0	1	729	0	0
5326	U	4444	0	4442	1	0	1	15923	0	15920	2	1	0	17784	0	17778	4	1	1	17769	2	17763	3	1	0	19550	0	19547	2	0	1	2479	0	2479	0	0	0	19614	0	19611	2	1	0	840	0	839	1	0	0
5354	C	4586	433	0	4153	0	0	16440	6	0	16434	0	0	18405	2	0	18402	1	0	18417	3	1	18413	0	0	20458	1	1	20456	0	0	2560	0	0	2560	0	0	20361	2	1	20358	0	0	870	0	0	870	0	0
5358	C	4774	0	0	4774	0	0	16889	2	0	16887	0	0	18940	3	2	18935	0	0	18818	1	1	18815	1	0	20901	6	0	20895	0	0	2605	1	0	2604	0	0	20918	7	2	20909	0	0	900	1	0	899	0	0
5385	G	4547	18	0	0	4529	0	15453	90	0	0	15363	0	17662	106	2	0	17554	0	17417	98	2	0	17317	0	19503	116	4	0	19383	0	2397	13	52	0	2332	0	19560	100	1	0	19459	0	828	2	0	0	826	0
5391	C	4740	0	3	4736	1	0	16067	3	5	16059	0	0	18407	0	3	18403	1	0	18052	1	5	18046	0	0	20279	0	3	20275	1	0	2488	0	1	2487	0	0	20428	0	6	20422	0	0	849	0	0	849	0	0
5393	G	4718	0	1	0	4717	0	16060	0	0	1	16059	0	18521	1	0	0	18520	0	18061	304	1	0	17756	0	20282	3	1	0	20278	0	2504	0	0	0	2504	0	20429	7	0	0	20422	0	864	0	0	0	864	0
5441	G	5238	0	1	0	5237	0	17908	2	230	0	17674	2	20772	3	2	0	20767	0	20188	5	0	0	20183	0	23168	1	1	0	23163	3	2771	0	0	0	2771	0	22895	1	4	0	22890	0	1005	0	0	0	1005	0
5459	G	5366	0	4	0	5362	0	18278	0	6	0	18272	0	21160	1	16	0	21143	0	20361	0	8	1	20352	0	23669	2	5	0	23661	1	2756	0	33	0	2723	0	23394	2	18	0	23374	0	1034	0	0	0	1034	0
5465	A	5535	5532	3	0	0	0	18656	18623	31	0	2	0	21807	21579	225	0	3	0	20871	20796	70	1	4	0	24416	24381	31	0	3	1	2862	2839	19	0	0	4	24029	24006	17	1	3	2	1072	1072	0	0	0	0
5466	A	5477	5470	7	0	0	0	18425	18238	185	0	2	0	21555	20726	824	0	5	0	20706	20513	192	1	0	0	24182	23914	264	1	3	0	2807	2800	3	0	0	4	23731	23705	16	3	6	1	1071	1071	0	0	0	0
5519	A	5184	5120	1	0	0	63	18855	18847	2	1	5	0	22354	22346	4	2	2	0	21510	21500	2	2	4	2	25656	25649	1	0	4	2	2803	2794	0	0	0	9	24087	24074	3	1	4	5	1049	1047	0	0	0	2
5520	C	5278	0	63	5214	0	1	19133	2	3	19126	2	0	22741	7	4	22730	0	0	21811	1	8	21801	0	1	26026	2	10	26013	1	0	2846	0	9	2837	0	0	24549	2	9	24538	0	0	1058	0	2	1056	0	0
5521	G	5335	1	66	0	5267	1	19276	4	2	0	19270	0	22976	2	2	1	22971	0	21950	6	7	0	21937	0	26194	7	8	0	26179	0	2876	0	10	0	2866	0	24749	0	14	0	24733	2	1076	0	2	0	1074	0
5522	A	5167	5072	93	0	1	1	18894	18891	1	2	0	0	22348	22346	2	0	0	0	21562	21558	1	0	3	0	25492	25481	6	1	4	0	2814	2804	10	0	0	0	24199	24184	8	1	6	0	1044	1038	6	0	0	0
5531	A	5228	5142	0	86	0	0	19328	19323	0	0	5	0	23190	23182	3	1	4	0	22119	22110	1	2	5	1	26398	26390	0	6	2	0	2900	2889	0	11	0	0	25038	25025	1	9	3	0	1069	1066	0	3	0	0
5544	U	5291	0	5217	1	73	0	19515	0	19510	5	0	0	23566	3	23556	4	3	0	22386	1	22383	1	1	0	26916	1	26915	0	0	0	2912	1	2911	0	0	0	25373	0	25371	2	0	0	1126	0	1126	0	0	0
5574	C	5472	1	5	5466	0	0	20093	4	7	20080	2	0	24254	6	11	24236	1	0	23137	5	3	23127	2	0	27873	5	8	27858	2	0	3037	0	0	3037	0	0	26185	3	3	26174	5	0	1183	0	3	1180	0	0
5618	A	5618	5618	0	0	0	0	20617	20614	1	1	1	0	25003	24993	0	0	10	0	23908	23902	1	2	3	0	29209	29202	0	0	7	0	3169	3169	0	0	0	0	26876	26867	1	2	6	0	1215	1215	0	0	0	0
5729	C	5857	0	0	5857	0	0	19186	4	2	19179	1	0	23320	2	8	23310	0	0	22400	2	5	22392	0	1	28553	1	10	28542	0	0	2964	0	0	2964	0	0	25232	5	6	25220	0	1	1260	0	0	1260	0	0
5758	U	6098	0	6098	0	0	0	19350	1	19345	3	1	0	23651	3	23646	2	0	0	22578	0	22327	250	0	1	28941	1	28928	12	0	0	3049	1	3047	1	0	0	25400	7	25390	2	0	1	1258	0	1258	0	0	0
5796	U	6226	0	6225	1	0	0	20058	1	19919	137	1	0	24530	2	24521	7	0	0	23197	2	23187	7	1	0	29868	1	29856	10	1	0	3135	0	3135	0	0	0	26185	1	26180	4	0	0	1272	0	1272	0	0	0
5800	A	6382	6304	0	0	78	0	20505	20494	0	0	8	3	25124	25118	0	3	3	0	23595	23588	0	2	4	1	30461	30455	2	2	1	1	3169	3168	0	0	0	1	26909	26896	1	0	9	3	1301	1301	0	0	0	0
5806	G	6323	64	0	0	6259	0	20224	4	0	0	20220	0	24738	2	2	0	24733	1	23300	2	1	0	23297	0	30034	1	6	1	30026	0	3109	0	0	0	3109	0	26606	3	5	0	26598	0	1284	0	1	0	1283	0
5812	A	6262	6172	81	4	5	0	20013	20009	1	0	3	0	24451	24446	0	2	3	0	23060	23056	0	1	3	0	29808	29803	0	2	3	0	3087	3087	0	0	0	0	26252	26245	2	4	1	0	1258	1257	0	0	1	0
5813	G	6354	184	7	0	6163	0	20159	3	1	0	20155	0	24485	2	0	0	24483	0	23164	4	1	0	23159	0	29951	12	3	0	29936	0	3116	0	0	0	3116	0	26409	3	0	0	26405	1	1278	0	0	0	1278	0
5949	A	6737	6591	0	145	1	0	21731	21728	0	0	3	0	26466	26457	2	0	7	0	24373	24368	0	3	2	0	32213	32207	0	2	4	0	3398	3398	0	0	0	0	28061	28058	0	0	3	0	1374	1374	0	0	0	0
6004	U	6655	1	6599	55	0	0	21973	1	21966	5	1	0	26676	0	26657	19	0	0	24532	4	3663	20865	0	0	32463	0	32455	6	2	0	3351	1	3350	0	0	0	28202	1	28197	2	1	1	1284	0	1280	4	0	0
6060	A	7624	7598	1	18	7	0	21919	21902	1	2	14	0	26549	26523	3	2	21	0	24705	24679	0	3	23	0	32614	32580	2	0	32	0	3439	10	0	3429	0	0	27775	27751	2	2	20	0	1454	1454	0	0	0	0
6079	G	9033	1	1183	0	7849	0	21895	2	26	0	21867	0	26756	5	102	0	26648	1	24669	2	32	0	24635	0	32626	2	178	1	32444	1	4082	0	362	0	3720	0	27754	3	31	0	27720	0	1870	0	422	0	1448	0
6084	G	9259	1369	0	0	7890	0	21727	63	4	0	21660	0	26398	129	7	1	26261	0	24431	48	2	0	24381	0	32351	242	4	2	32103	0	4106	383	0	1	3722	0	27533	42	9	0	27482	0	1897	427	0	0	1470	0
6088	A	9347	7958	0	0	1358	31	21681	21634	2	1	42	2	26376	26205	2	35	128	6	24506	24458	1	1	45	1	32410	32156	1	6	239	8	4104	3719	0	0	380	5	27546	27495	2	3	43	3	1904	1471	0	1	430	2
6089	U	9361	199	9115	15	1	31	21725	7	21710	2	4	2	26433	43	26380	4	0	6	24584	18	24562	1	2	1	32547	51	32486	3	0	7	4148	17	4125	0	1	5	27778	10	27762	1	1	4	1916	24	1890	0	0	2
6091	U	9410	0	9183	196	0	31	21777	3	21764	8	2	0	26440	1	26393	42	1	3	24585	1	24565	18	1	0	32480	4	32414	57	2	3	4137	0	4122	15	0	0	27679	3	27663	10	1	2	1912	0	1888	22	0	2
6107	C	10847	1405	267	9175	0	0	21618	3	3	21611	1	0	26181	4	10	26167	0	0	24527	5	4	24518	0	0	32708	3	9	32696	0	0	4276	1	0	4275	0	0	27398	10	12	27376	0	0	2374	0	0	2374	0	0
6124	U	11360	0	9854	139	1367	0	22325	0	22323	2	0	0	27314	1	27311	1	1	0	25306	0	25302	3	1	0	33639	2	33630	7	0	0	4465	1	4463	0	1	0	28704	4	28698	1	1	0	2465	0	2464	0	1	0
6131	C	11204	3	222	10979	0	0	22148	2	10	22134	1	1	27193	4	10	27178	0	1	25330	2	7	25321	0	0	33357	7	8	33342	0	0	4451	0	0	4450	1	0	28657	3	11	28643	0	0	2420	1	0	2419	0	0
6181	U	11606	0	11597	3	1	5	21852	0	21843	2	0	7	26469	3	26450	5	3	8	25423	0	25412	5	1	5	33056	0	33040	8	1	7	4445	0	4444	1	0	0	27930	1	27906	6	1	16	2498	0	2498	0	0	0
6187	U	11646	2	11642	2	0	0	21854	0	21814	36	4	0	26575	5	26562	5	3	0	25381	3	25371	3	3	1	32945	2	32513	429	0	1	4443	0	4443	0	0	0	27994	0	27991	3	0	0	2487	0	2485	2	0	0
6240	A	19892	19881	2	0	9	0	21792	21787	1	1	3	0	27678	27672	0	0	6	0	25683	25676	0	0	7	0	34534	34509	20	1	4	0	6304	6303	0	0	1	0	28185	28174	0	2	9	0	4502	4502	0	0	0	0
6274	A	20180	20158	3	4	15	0	22045	22043	0	1	1	0	27857	27843	1	9	4	0	26300	26287	1	2	9	1	35025	35019	0	0	6	0	6442	6440	0	1	1	0	28561	28550	3	3	5	0	4550	4549	1	0	0	0
6306	A	19110	19099	2	1	8	0	21495	21484	1	0	9	1	27442	12069	2	1	15365	5	25950	25934	1	1	13	1	34397	34378	2	1	15	1	5980	5979	0	0	0	1	27975	27954	4	0	17	0	4419	4416	0	0	2	1
6336	U	17918	0	17910	5	0	3	21862	0	21856	6	0	0	27863	0	27857	5	0	1	26756	1	26753	2	0	0	34760	0	34751	9	0	0	5792	0	5791	1	0	0	28641	0	28637	4	0	0	3985	0	3985	0	0	0
6367	A	14181	14171	3	1	4	2	18661	18655	2	1	2	1	23044	23031	6	2	4	1	23137	23134	3	0	0	0	29177	29172	1	1	3	0	4658	4655	1	0	2	0	23725	23714	4	1	2	4	3173	3170	3	0	0	0
6422	A	17049	17043	0	1	5	0	21186	21184	0	1	1	0	26756	25945	804	2	5	0	26731	26723	1	5	2	0	33250	33240	2	3	5	0	5534	5533	0	0	1	0	27320	27314	1	2	1	2	3858	3856	2	0	0	0
6495	C	15061	5	4	15050	0	2	21631	7	3	21619	0	2	26609	6	11	26591	0	1	27832	3	636	27188	0	5	33297	4	7	33284	0	2	4969	0	4	4965	0	0	27691	3	6	27679	2	1	3176	1	1	3174	0	0
6690	A	20824	20348	0	471	3	2	22036	22035	0	1	0	0	28032	28028	1	1	2	0	27241	27234	2	0	5	0	35296	35292	1	0	3	0	6181	6181	0	0	0	0	28585	28579	1	0	5	0	4308	4308	0	0	0	0
6697	C	20663	48	9	20604	1	1	21768	3	4	21760	0	1	27624	2	0	27621	0	1	26941	8	0	26933	0	0	35094	5	2	35087	0	0	6158	6121	0	12	0	25	28229	5	3	28220	0	1	4252	1	0	4251	0	0
6710	A	20854	20818	2	1	33	0	21975	21957	0	1	17	0	27877	25362	0	1	2514	0	26949	26943	0	4	2	0	35469	35462	1	1	5	0	6100	6100	0	0	0	0	28479	28472	0	1	6	0	4288	4286	0	2	0	0
6856	A	21967	21959	1	2	5	0	21741	21738	0	0	3	0	28524	28517	0	1	6	0	26366	23422	2	1	2941	0	35955	35943	2	0	10	0	6334	6328	6	0	0	0	28470	28461	2	2	5	0	4746	4746	0	0	0	0
6979	C	21120	3	4	21113	0	0	21589	7	0	21582	0	0	28198	9899	4	18292	3	0	25487	2	3	25481	1	0	35833	9	4	35820	0	0	6177	0	0	6177	0	0	28482	6	4	28471	1	0	4625	0	1	4624	0	0
7002	U	20161	0	20157	2	2	0	20823	0	20819	3	1	0	26767	5	26758	3	1	0	24494	2	24488	4	0	0	34606	2	32779	419	1406	0	5894	1	5892	1	0	0	27207	1	27202	2	1	1	4466	0	4466	0	0	0
7024	A	21374	21360	2	0	1	11	21805	21800	0	0	1	4	28345	28320	4	0	6	15	25409	25396	1	0	1	11	36095	36067	0	3	9	16	6222	6218	0	0	3	1	28561	28541	1	0	6	13	4683	4680	0	0	2	1
7194	U	24221	5	23657	559	0	0	22703	0	22699	3	1	0	29335	1	29326	5	3	0	26363	6	26355	2	0	0	38179	5	37942	231	1	0	6532	1	6531	0	0	0	29349	0	29347	2	0	0	5193	1	5192	0	0	0
7263	A	23309	23246	0	1	62	0	22025	22021	0	0	4	0	28310	28305	0	0	5	0	25799	25793	3	0	3	0	37195	37187	1	1	6	0	6332	6331	1	0	0	0	28395	28390	0	0	5	0	4714	4710	2	0	2	0
7431	U	27822	0	27790	2	29	1	20784	1	20778	4	0	1	27754	0	27754	0	0	0	25421	0	25421	0	0	0	36009	1	35497	510	0	1	6928	0	6928	0	0	0	27567	1	27559	3	1	3	6812	0	6811	1	0	0
7491	A	28698	28650	0	39	8	1	21312	21306	1	1	2	2	28366	28352	1	3	10	0	25961	24983	1	2	973	2	36549	36534	1	2	10	2	7203	7201	0	0	0	2	28269	28259	0	1	6	3	7006	7003	0	0	2	1
7554	A	32254	32232	1	2	19	0	21549	21543	0	0	6	0	30144	30125	6	1	12	0	25950	25940	1	1	8	0	39122	39103	4	0	15	0	9028	9027	1	0	0	0	29185	29172	3	0	10	0	9381	9373	2	0	6	0
7593	U	32995	5	32982	5	2	1	21679	2	21672	4	1	0	30466	4	30453	4	5	0	25972	2	25962	3	4	1	39419	5	38889	521	4	0	9273	0	9271	1	1	0	29571	4	29564	3	0	0	9762	2	9760	0	0	0
7635	U	34164	2	34153	8	1	0	21862	2	21858	1	0	1	31080	1	31073	4	1	1	26009	4	25649	355	1	0	40070	6	40056	3	5	0	9550	0	9550	0	0	0	30026	2	30019	3	1	1	10404	1	10400	3	0	0
7686	A	39234	39215	1	1	17	0	21567	21559	0	2	6	0	32436	32324	1	2	109	0	25135	25130	2	0	3	0	40960	40947	2	2	9	0	11128	11127	0	0	1	0	30472	30468	0	0	3	1	13655	9088	1	1	4565	0
7710	A	40536	40526	1	3	6	0	21631	21620	1	0	10	0	33084	33074	1	3	6	0	25205	25194	3	2	6	0	41540	41523	3	4	10	0	11435	11433	0	0	2	0	30867	30855	3	4	5	0	14308	14306	2	0	0	0
7716	U	38636	1	38625	8	2	0	20898	0	20523	374	1	0	31845	0	31836	5	4	0	24503	1	24496	6	0	0	40342	2	40333	6	1	0	10957	1	10956	0	0	0	29654	4	29640	7	3	0	13658	0	13656	2	0	0
7722	U	40508	1	40502	3	2	0	21310	1	21307	2	0	0	33093	4	30732	2355	2	0	24931	3	24927	1	0	0	41546	3	41539	3	1	0	11549	0	11543	6	0	0	30797	0	30786	9	1	1	14489	0	14487	2	0	0
7942	A	30441	30430	2	2	6	1	16834	16311	520	2	1	0	26975	26958	4	4	8	1	19595	19582	1	3	7	2	31160	31146	2	2	9	1	8235	8227	1	0	2	5	26272	26250	5	3	13	1	9974	9960	2	3	9	0
7947	U	29602	9	29558	33	1	1	16340	6	16326	8	0	0	25824	4	25747	72	1	0	18999	6	18986	6	1	0	30221	14	30188	16	3	0	8058	0	8056	2	0	0	25378	7	25360	9	2	0	9791	2	9779	9	1	0
7971	U	29067	5	29046	15	0	1	15743	0	15741	2	0	0	25068	2	25056	10	0	0	18186	0	18179	7	0	0	29332	2	27984	12	1334	0	8022	0	8019	3	0	0	24605	1	24599	5	0	0	9642	0	9630	11	0	1
8060	A	18899	18213	0	0	685	1	9731	9728	1	0	1	1	15341	15321	0	4	15	1	11263	11255	6	0	2	0	18747	18736	3	0	8	0	5442	5440	1	1	0	0	15471	15466	0	2	3	0	6363	6359	1	1	0	2
8070	U	17300	2	17296	2	0	0	8890	1	8888	1	0	0	13909	2	13903	3	1	0	10347	0	10105	240	2	0	17101	0	17095	6	0	0	4983	1	4980	0	0	2	13998	1	13993	4	0	0	5883	0	5880	3	0	0
8074	G	16383	4	1	0	16378	0	8417	1	0	0	8416	0	13184	2	3	0	13179	0	9834	1	2	0	9831	0	16355	257	2	2	16094	0	4741	0	0	0	4741	0	13128	26	2	0	13100	0	5608	1	1	0	5606	0
8079	A	16027	16016	5	1	5	0	8227	6988	2	1	1236	0	12771	12760	3	0	8	0	9601	9596	0	0	5	0	15853	15843	0	0	10	0	4632	4631	0	0	1	0	12774	12765	1	0	8	0	5445	5443	1	1	0	0
8112	C	12233	3	12	12216	2	0	6246	3	67	6176	0	0	9877	1	4	9872	0	0	7255	4	7	7244	0	0	12338	4	3	12330	1	0	3637	0	1	3636	0	0	9705	4	4	9696	1	0	4176	0	0	4176	0	0
8162	U	30715	4	30044	666	0	1	15626	1	15619	5	1	0	25572	0	25564	5	2	1	17561	0	17556	4	0	1	28691	3	28673	11	3	1	8592	1	8590	1	0	0	23307	2	23298	7	0	0	10677	2	10674	1	0	0
8292	C	56656	13	34	56605	4	0	37164	6	11	37143	4	0	49138	13	131	48987	7	0	38193	20	9	38158	6	0	50347	32	14	50291	10	0	35762	3	17	35732	10	0	43764	17	13	43727	7	0	38045	11	10	38017	7	0
8355	C	54816	9	15	54787	3	2	36951	11	13	36925	0	2	48746	20	4	48719	1	2	37702	9	12	37678	2	1	48592	16	13	48559	2	2	34137	19	2	34115	0	1	43330	6	11	43312	1	0	37024	16	14	36994	0	0
8383	U	52163	3	52145	12	3	0	35585	1	35504	80	0	0	46085	2	46072	8	2	1	36443	3	35847	589	3	1	45995	1	45952	41	1	0	31562	0	31549	10	2	1	41152	1	41143	5	3	0	34715	0	34705	9	1	0
8385	G	54073	10	13	0	54050	0	36367	11	1	0	36355	0	47488	535	11	1	46939	2	37727	7	5	0	37715	0	47798	10	9	0	47778	1	33881	3	3	0	33871	4	42696	6	8	0	42682	0	36701	6	3	0	36692	0
8415	C	24637	850	5	23782	0	0	21937	11	9	21915	2	0	21265	11	8	21244	2	0	22523	5	17	22500	0	1	21996	3	5	21986	2	0	25590	13	9	25566	2	0	19373	7	7	19359	0	0	26369	1	13	26354	1	0
8470	U	8358	0	8253	105	0	0	7961	4	7956	1	0	0	7409	0	7406	2	1	0	10262	1	10258	3	0	0	8949	3	8945	1	0	0	9869	3	9861	4	0	1	7589	0	7589	0	0	0	10023	1	10018	3	1	0
8514	U	11427	242	11185	0	0	0	11690	3	11684	2	0	1	10682	1	10679	2	0	0	13472	1607	11850	7	4	4	12826	234	12590	2	0	0	14828	2	14822	4	0	0	11148	1	11145	1	1	0	14715	1	14714	0	0	0
8531	U	13321	1	13319	0	1	0	13877	0	13875	2	0	0	12813	0	12812	1	0	0	15522	0	15517	4	1	0	15153	0	15150	2	1	0	17762	2	17759	1	0	0	13268	0	12903	2	363	0	17477	0	17476	1	0	0
8556	U	15345	0	14430	10	1	904	16638	1	16344	9	0	284	15260	1	14874	5	131	249	17885	0	17449	5	3	428	17810	1	17504	7	0	298	21240	0	20896	10	0	334	15592	2	15379	4	0	207	20658	0	20124	8	0	526
8573	A	15749	14978	1	0	770	0	17285	17275	2	1	7	0	15919	15911	1	0	7	0	18409	18397	2	1	9	0	18490	18479	2	0	9	0	21830	21819	2	3	6	0	15892	15881	0	0	11	0	21368	21355	5	2	6	0
8607	U	18415	1	18403	11	0	0	21443	0	21436	5	1	1	19569	0	19568	1	0	0	21831	2	21825	4	0	0	22308	2	22298	5	3	0	27203	1	27194	7	1	0	19402	1	19399	1	0	1	26085	4	26079	2	0	0
8643	A	20544	20540	1	1	2	0	24818	23182	1	0	1635	0	22554	22548	0	0	6	0	24144	24140	0	0	4	0	25378	25374	0	1	3	0	31695	31691	1	0	3	0	22053	22050	1	0	2	0	30043	30029	1	0	13	0
8748	U	21837	2	21833	1	0	1	29307	0	29300	6	1	0	25670	2	25666	1	1	0	26606	3	26597	5	0	1	28151	1	28142	5	3	0	36375	4	36363	8	0	0	23715	2	23709	3	1	0	34134	1	34129	3	1	0
8780	G	21092	13	0	0	21078	1	29088	22	2	3	29061	0	25029	17	2	0	25009	1	26340	19	1	0	26320	0	27480	28	4	0	27447	1	35661	27	2	0	35632	0	22869	14	3	0	22852	0	33689	546	1	1	33141	0
8805	C	20001	7	1	19992	0	1	27809	8	3	27796	2	0	23133	10	2	23121	0	0	25209	10	4	25195	0	0	26014	305	2	25705	2	0	34199	4	2	34192	1	0	21492	9	2	21479	2	0	32224	8	4	32212	0	0
8836	C	20252	3	7	20242	0	0	28980	31	3	28946	0	0	23970	4	5	23960	1	0	25823	11	2	25810	0	0	26508	7	6	26495	0	0	35484	2	6	35476	0	0	22238	5	0	22232	0	1	33291	2	4	33284	1	0
8854	G	19225	6	7	0	19212	0	27331	6	6	0	27319	0	22655	8	1	1	22645	0	24743	2	5	0	24736	0	25324	2	656	3	24663	0	33815	7	2	1	33805	0	20971	2	1	1	20967	0	31778	2	1	0	31775	0
8879	A	18835	18827	0	0	8	0	26865	17885	1	8976	2	1	22292	22287	0	3	2	0	24596	24590	1	1	4	0	24814	24803	1	4	6	0	33297	33290	2	3	2	0	20513	20507	1	0	3	2	31380	31373	3	0	4	0
8910	C	18632	5	1	18625	1	0	27009	1	7	27001	0	0	21806	6	0	21799	0	1	24797	4	344	24449	0	0	24819	3	2	24813	1	0	33238	3	1	33225	1	8	20231	2	1	20225	0	3	31219	3	1	31215	0	0
8940	G	17446	2	3	0	17441	0	25356	2	2	2	25350	0	20420	2	3	2	20413	0	23527	303	5	0	23218	1	23304	1	4	2	23297	0	31557	6	3	0	31548	0	18904	3	2	0	18899	0	29397	4	1	1	29390	1
8967	U	16657	0	16654	1	2	0	24421	2	24408	7	4	0	19528	0	19518	5	5	0	22681	3	21848	827	3	0	22216	1	22203	11	1	0	30515	4	30503	7	1	0	18080	1	18073	3	3	0	28212	2	28192	3	15	0
9000	G	17488	1	0	0	17487	0	25666	3	3	1	25659	0	20374	13	1	0	20360	0	24070	2	5	0	24063	0	23633	1	1	0	23631	0	32242	8	5	0	32229	0	17805	17771	1	0	32	1	29450	4	5	1	29440	0
9086	U	19135	0	19131	4	0	0	27752	0	27746	3	2	1	21867	0	21863	4	0	0	26480	0	25525	1	954	0	25981	2	25975	3	1	0	35172	1	35166	5	0	0	20776	1	20774	0	1	0	32088	0	32083	3	2	0
9099	U	19449	1	19446	2	0	0	28035	2	27741	290	2	0	22284	2	22276	4	2	0	26876	2	26869	4	0	1	26466	3	26449	12	0	2	35608	0	35604	4	0	0	20978	3	20971	3	1	0	32339	1	32329	9	0	0
9144	U	20042	1	20039	2	0	0	28865	2	28860	2	1	0	22793	1	22786	4	2	0	27730	0	27725	3	1	1	27049	4	27042	1	2	0	36459	0	36451	8	0	0	21269	1	21267	1	0	0	33130	0	33115	15	0	0
9150	C	19976	6	3	19967	0	0	28657	3	1	28653	0	0	22659	11	217	22429	2	0	27801	4	3	27793	0	1	26960	3	1	26956	0	0	36176	6	4	36166	0	0	21226	1	2	21223	0	0	33092	2	1	33089	0	0
9340	G	20610	12	6	0	20592	0	29152	8	1	1	29142	0	23051	4	6	1	23040	0	28593	6	3	2	28581	1	28634	8	8	0	28618	0	37173	7	1	0	37165	0	21560	2	4	0	21554	0	34162	8	2	0	34152	0
9456	U	22048	1	22042	4	1	0	30659	0	30653	4	2	0	24531	2	24527	2	0	0	30009	0	30003	3	3	0	30462	1	30036	425	0	0	39557	2	39546	9	0	0	22601	0	22601	0	0	0	35405	1	35397	4	2	1
9487	G	23241	16	1	1	23218	5	32156	4	11	0	32137	4	25787	36	327	1	25419	4	31317	2	5	1	31301	8	31795	1	6	0	31782	6	41237	3	3	0	41223	8	23695	3	0	0	23686	6	37173	4	1	1	37161	6
9507	A	22638	22348	1	3	285	1	31799	31793	1	1	3	1	25359	25353	1	3	2	0	30990	30984	1	0	5	0	31252	31246	1	0	5	0	40435	40419	5	1	10	0	23153	23147	1	3	2	0	36435	36421	1	10	3	0
9523	U	22287	0	22285	2	0	0	31529	2	31521	4	1	1	24935	1	24932	2	0	0	30524	2	30516	5	1	0	31034	2	31030	2	0	0	40401	4	39720	1	676	0	23054	0	23051	3	0	0	36059	2	36047	9	0	1
9598	C	22228	6	473	21744	0	5	31982	4	12	31965	1	0	25380	0	9	25367	1	3	30616	3	116	30494	0	3	31829	3	5224	26590	2	10	40935	1	8	40923	1	2	23585	3	9	23572	0	1	36640	0	7	36628	0	5
9612	G	21802	3	2	0	21796	1	31322	3	2	0	31315	2	24666	2	2	0	24660	2	30189	3	2	0	30184	0	31556	4	4	2	31546	0	40237	2	3	2	40228	2	23048	2	0	0	23046	0	36055	0	4	0	36051	0
9615	G	22375	4	3	0	22368	0	32183	547	6	0	31630	0	25617	6	3	0	25608	0	30992	9	2	0	30981	0	32345	3	2	1	32339	0	41399	8	1	0	41390	0	23986	4	1	1	23980	0	37041	3	6	0	37032	0
9747	C	22792	2	7	22774	1	8	33349	1	5	33334	1	8	26782	2	4	26772	0	4	31596	3	4	31582	0	7	33596	5	5	33582	0	4	42399	5	15	42371	2	6	24607	1	0	24603	0	3	37509	2	5	37502	0	0
9786	A	22541	22528	2	2	9	0	33436	33401	28	1	5	1	26761	26756	0	3	2	0	31263	31250	0	2	11	0	33021	33010	1	4	6	0	42325	42316	2	1	6	0	24480	24475	1	1	3	0	37094	37089	1	1	3	0
9801	G	22590	4	7	1	22578	0	33774	1	3	0	33770	0	26979	3	6	0	26970	0	31492	5	7	0	31480	0	33251	2	4	0	33245	0	42890	3	9	0	42878	0	24702	0	6	0	24696	0	37472	2	1	0	37469	0
9855	A	22190	22180	1	0	9	0	33565	33556	2	2	5	0	26619	26616	0	1	2	0	30893	30884	3	0	6	0	32343	31948	2	2	391	0	42511	42496	6	0	9	0	24163	24160	2	0	1	0	36954	36933	0	1	20	0
9924	C	22586	4	3	22577	0	2	35233	4	4	35221	0	4	27524	4	2	27515	0	3	32315	6	1	32304	1	3	33603	2	514	33081	0	6	44488	7	1	44480	0	0	25282	4	1	25272	4	1	38908	3	17	38887	1	0
9984	G	22563	195	2	0	22364	2	35372	6	5	0	35359	2	27882	27645	1	1	179	56	32159	7	3	1	32146	2	33556	10	6	0	33539	1	44828	4	5	1	44813	5	25423	5	2	0	25415	1	39112	7	5	0	39099	1
10068	C	22596	5	36	22553	0	2	33941	8	2	33927	0	4	27143	5	4	27132	1	1	31844	4	7	31832	0	1	33851	8	7	33835	0	1	42672	3	4	42665	0	0	24539	5	4	24529	1	0	38504	6	4	38493	1	0
10104	A	24632	24626	3	0	3	0	36509	36503	3	1	1	1	29680	29671	2	3	4	0	34312	34303	3	2	4	0	36523	36510	9	0	3	1	45966	45959	2	1	4	0	26588	26057	6	1	524	0	41503	41499	3	0	1	0
10170	G	24162	4	3	1	24151	3	35736	5	3	0	35722	6	28833	5	24	0	28802	2	33491	0	5	1	33477	8	36054	4	4	1	36038	7	44409	3	4	0	44392	10	25616	1	2	0	25611	2	40466	3	2	0	40449	12
10280	U	22134	6	22124	3	1	0	32812	4	32801	4	3	0	26230	7	26219	3	1	0	31251	26435	4809	1	6	0	33210	5	33200	5	0	0	40706	4	40699	2	1	0	23654	0	23650	2	2	0	37381	9	37368	3	1	0
10443	U	24727	3	24722	2	0	0	35452	3	35443	6	0	0	29249	4	28560	684	0	1	33754	4	33746	2	2	0	37220	3	37215	1	1	0	43491	5	43484	2	0	0	24947	2	24941	1	3	0	40503	4	40496	3	0	0
10464	U	24333	1	24327	4	1	0	34943	2	34935	3	3	0	28691	1	28686	2	2	0	33396	2	32924	468	2	0	36741	2	36736	3	0	0	42648	1	42633	4	10	0	24500	5	24490	3	2	0	40020	3	40008	4	5	0
10472	G	24758	4	4	0	24750	0	35402	4	10	1	35387	0	29054	4	2	0	29048	0	33860	6	4	0	33850	0	37135	3	3	0	37129	0	43089	3	3	0	43083	0	24899	7	2	1	24889	0	40551	7	1	0	40543	0
10477	C	24517	1	4	24512	0	0	35251	3	2	35246	0	0	29041	2	11	29028	0	0	33727	3	2	33722	0	0	36981	1	2	36975	1	2	43016	4	439	42573	0	0	24774	2	0	24772	0	0	40374	2	0	40371	1	0
10527	U	23493	0	23486	6	1	0	33695	0	32471	1221	3	0	27808	1	27794	10	3	0	32470	1	32463	4	2	0	35740	1	35730	8	0	1	40895	2	40887	6	0	0	23664	0	23657	6	1	0	39037	0	39029	8	0	0
10560	A	23498	23494	0	0	4	0	33383	33376	1	1	4	1	27384	27378	1	1	4	0	32177	32175	1	1	0	0	35769	35767	0	1	1	0	40700	40695	3	0	2	0	23726	23717	2	1	6	0	39017	38572	2	0	442	1
10698	C	22519	0	2	22517	0	0	32610	4	7	32599	0	0	27012	2	1	27008	0	1	31046	3	2	31040	1	0	34721	1	4	34715	1	0	39452	7	4	39439	1	1	23096	3	2	23090	1	0	37494	2	5	37487	0	0
10791	G	23073	1	1	0	23071	0	33618	46	3	1	33568	0	27483	285	2	0	27196	0	31644	3	0	0	31641	0	36169	4	1	0	36164	0	40219	3	3	0	40213	0	23469	2	1	1	23465	0	37475	0	0	0	37475	0
10804	A	22845	22360	477	0	2	6	33423	33358	58	3	4	0	27584	27500	77	2	4	1	31305	31216	80	0	8	1	35937	35780	150	1	5	1	39943	39921	20	0	2	0	23286	23253	29	0	4	0	37025	36951	70	0	4	0
10805	G	22527	4	473	1	22049	0	32925	0	63	0	32862	0	27019	1	80	1	26937	0	30830	2	82	0	30746	0	35370	2	150	0	35218	0	39116	1	25	0	39090	0	22736	3	31	0	22702	0	36295	4	73	2	36216	0
10840	C	21274	2	63	21049	160	0	31687	13	7	31665	2	0	26130	3	7	26119	1	0	29669	10	2	29655	1	1	34446	6	6	34434	0	0	37239	3	2	37232	2	0	21788	5	4	21776	0	3	34399	3	3	34393	0	0
11025	A	20303	19987	1	0	315	0	30581	30572	1	0	7	1	25803	25794	1	2	6	0	29032	29023	5	1	3	0	32481	32471	6	0	3	1	35799	35784	8	1	4	2	21545	21537	1	2	5	0	32842	32831	2	0	9	0
11058	C	20082	3	2	20077	0	0	30352	4	7	30340	0	1	25319	3	10	25305	1	0	29081	2	3	29075	1	0	31737	4	4	31728	0	1	35801	3	4	35794	0	0	21755	2	21726	26	1	0	32595	1	7	32587	0	0
11145	G	18785	1530	1	0	17254	0	28605	5	2	0	28597	1	23485	2	2	0	23481	0	26890	3	1	1	26885	0	29137	4	0	1	29132	0	33513	8	1	0	33504	0	19697	3	4	4	19686	0	29404	1	2	0	29401	0
11157	C	18654	1	12	18641	0	0	28328	4	11	28311	1	1	23446	6	5	23434	1	0	26649	4	375	26270	0	0	28967	4	5	28958	0	0	33166	2	20	33142	0	2	19427	2	6	19419	0	0	29124	5	19	29100	0	0
11214	A	18344	18333	1	0	10	0	28257	28250	2	0	5	0	23253	23248	2	0	3	0	25947	25931	4	2	9	1	28172	28159	0	1	11	1	32508	28114	4387	0	6	1	18892	18887	0	1	4	0	27813	27800	1	0	12	0
11217	A	17830	17824	0	2	3	1	27540	27534	1	3	2	0	22589	22579	1	2	6	1	25137	25131	1	1	4	0	27391	27334	48	3	6	0	31680	31669	3	3	5	0	18334	18329	0	2	3	0	26890	26883	2	2	3	0
11238	G	18377	3	7	0	18366	1	28299	8	3	1	28287	0	23316	7	2	1	23306	0	25728	3	1	1	25723	0	28110	9	4	0	28097	0	32667	8	1	3	32654	1	18943	1232	1	0	17710	0	27580	6	5	0	27569	0
11250	A	18718	18709	4	0	5	0	29029	29021	0	1	7	0	24086	24081	1	2	2	0	26069	26060	4	0	5	0	28309	28302	0	3	4	0	33399	33394	0	4	1	0	19556	19551	2	1	2	0	28085	28078	0	1	6	0
11496	G	13126	29	1	0	13096	0	20461	154	202	1	20103	1	18500	3	0	0	18496	1	19496	5	3	1	19487	0	18095	1	0	0	18093	1	21627	1	0	1	21625	0	14309	4	2	0	14302	1	20486	4	1	1	20480	0
11498	C	12905	1	141	12760	3	0	20159	4	10	20145	0	0	18218	6	68	18144	0	0	18370	1	15349	3018	1	1	17773	4	3	17765	1	0	21411	0	5	21405	0	1	14207	3	3	14199	2	0	20275	2	15	20258	0	0
11504	C	12819	4	100	12715	0	0	20001	3	27	19969	1	1	18234	4	19	18210	1	0	19140	4	29	19106	1	0	17538	2	335	17200	1	0	21111	4	8	21096	0	3	14024	5	11	14008	0	0	19834	3	33	19796	0	2
11505	A	12470	12468	0	0	2	0	19570	19558	1	5	5	1	17648	16920	0	720	8	0	18719	18710	0	0	9	0	17169	17157	1	2	9	0	20444	20429	0	4	8	3	13567	13560	0	3	4	0	19295	19278	0	5	10	2
11511	A	12209	12160	3	2	43	1	18922	18862	1	1	56	2	17008	16949	1	6	52	0	18215	18130	2	3	80	0	16845	16796	0	1	48	0	20005	19938	0	3	61	3	13187	13144	1	2	37	3	18897	17551	1262	1	80	3
11520	C	11843	0	2	11841	0	0	18331	11	3	18315	0	2	16893	8	5	16880	0	0	17599	3	4	17591	0	1	16147	2	5	16140	0	0	19269	8	3	19254	0	4	12940	9	5	12913	0	13	18194	2	3	18182	0	7
11528	A	11185	11177	2	0	6	0	17377	17367	1	0	8	1	15802	15792	3	1	6	0	16817	16049	2	3	762	1	15351	15344	0	1	6	0	18287	18277	1	0	6	3	12175	12160	1	1	0	13	17275	17261	0	1	11	2
11535	U	10026	1	9998	26	1	0	15598	5	15586	5	1	1	14231	2	14223	4	1	1	15359	1	15353	3	1	1	13865	5	13852	5	2	1	16370	3	16359	4	0	4	10930	0	10915	2	0	13	15526	1	15523	0	0	2
11539	A	10399	10395	1	0	3	0	16157	16144	4	2	4	3	14888	14880	1	2	5	0	15794	15597	0	193	3	1	14384	14381	0	1	2	0	17017	17000	1	3	8	5	11408	11390	0	0	4	14	16176	16170	2	2	0	2
11547	U	9422	6	9411	4	1	0	14740	2	14656	58	23	1	13529	1	13522	3	3	0	14521	5	14512	2	2	0	13146	0	13140	4	2	0	15479	2	15470	3	1	3	10329	1	10322	1	3	2	14673	2	14664	3	2	2
11556	A	9606	9538	1	3	4	60	14955	14852	0	4	8	91	13821	13756	0	3	1	61	14645	14546	1	4	8	86	13336	13266	0	2	2	66	15764	15683	0	1	2	78	10656	10600	0	5	0	51	15001	14838	0	3	0	160
11566	C	8930	2	5	8922	1	0	13722	398	7	13317	0	0	12626	6	6	12612	2	0	13496	3	2	13488	3	0	12352	3	6	12342	1	0	14534	1	7	14523	1	2	9804	3	2	9798	0	1	13750	1	14	13727	6	2
11580	C	8155	1	3	8151	0	0	12580	6	3	12571	0	0	11576	1	2	11573	0	0	12414	2	3	12409	0	0	11374	1	6	11367	0	0	13253	1	0	13252	0	0	8980	1	1	8978	0	0	12546	0	3	12543	0	0
11624	G	5931	183	1	0	5747	0	8931	4	5	1	8921	0	8323	7	3	0	8313	0	8997	3	1	0	8993	0	8331	4	0	0	8327	0	9422	4	0	0	9418	0	6439	0	2	0	6437	0	8916	3	0	1	8912	0
11631	A	5624	5619	0	2	3	0	8404	8401	0	0	3	0	7814	7812	0	2	0	0	8524	8516	0	1	7	0	7923	7917	0	0	6	0	8844	8839	1	0	4	0	6057	6057	0	0	0	0	8487	8485	1	0	1	0
11669	A	4133	4129	1	2	1	0	5855	5850	0	2	3	0	5665	5665	0	0	0	0	6131	6127	0	2	2	0	5685	5681	0	0	4	0	6252	6172	1	73	5	1	4336	4332	0	0	4	0	6012	6010	0	0	2	0
11678	G	3771	45	0	0	3726	0	5313	8	0	0	5305	0	4997	10	0	1	4986	0	5539	2	0	0	5537	0	5147	5	1	0	5141	0	5655	2	0	0	5653	0	4000	6	0	1	3993	0	5425	6	0	0	5419	0
11685	G	14303	0	0	0	14303	0	20530	240	7	0	20282	1	19969	4	1	0	19964	0	18940	3	6	0	18930	1	17198	0	1	0	17197	0	22090	4	3	0	22082	1	15077	1	7	0	15069	0	21146	0	4	1	21139	2
11695	U	15420	0	15417	3	0	0	22780	1	22775	4	0	0	21964	1	21958	3	2	0	20519	3	20511	4	1	0	18632	0	18630	2	0	0	24533	3	24522	4	2	2	16358	6	16350	1	1	0	23018	7	23008	3	0	0
11706	A	15598	15579	2	6	3	8	23209	23196	0	1	4	8	22358	22351	3	1	2	1	20689	20205	4	2	476	2	18800	18785	2	1	5	7	25074	25065	0	1	7	1	16760	16754	1	0	5	0	23558	23542	4	0	8	4
11710	U	14812	0	14808	4	0	0	21851	2	21846	2	1	0	21164	2	21157	2	3	0	19661	0	19658	1	0	2	17867	1	17386	480	0	0	23844	0	23839	4	1	0	15896	0	15896	0	0	0	22365	0	22363	1	1	0
11721	C	13936	3	4	13914	0	15	20416	11	5	20377	0	23	19856	1	2	19843	0	10	18502	5	1	18478	0	18	16584	5	5	16565	0	9	22051	11	5	22010	0	25	14665	1	1	14648	0	15	20814	2	2	20789	0	21
11749	C	13787	0	6	13780	1	0	20400	5	8	20385	2	0	19950	3	7	19938	1	1	18206	1	5	18197	1	2	16453	2	9	16442	0	0	22081	4	2	22072	0	3	14770	2	2	14766	0	0	20737	0	4	20733	0	0
11811	U	13889	1	13882	6	0	0	20841	0	20834	3	2	2	20281	3	18280	1996	1	1	18143	0	18140	3	0	0	16500	0	16493	3	3	1	22581	1	22574	2	2	2	15006	1	15002	3	0	0	21142	3	21128	0	10	1
11822	A	14067	13953	0	0	2	112	21184	21033	4	1	6	140	20682	20567	4	1	5	105	18333	18138	7	0	9	179	16671	16554	2	1	3	111	22963	22829	3	0	3	128	15220	15151	3	1	3	62	21352	21183	5	0	10	154
[truncated: 18 more columns]
